# Supplementary material for: Canine genome-wide association study identifies DENND1B as an obesity gene in dogs and humans
Source: Science. Author manuscript; Available in PMC 2026 Feb 2. (PMC7618706; doi:10.1126/science.ads2145)
Supplement: Supplementary Materials [file EMS211953-supplement-Supplementary_Materials.zip]

Archive with 3 entries (3 files):
- science.ads2145_mdar_reproducibility_checklist.pdf
- science.ads2145_sm.pdf
- science.ads2145_tables_s1_to_s15.zip
